# Supplementary material for: Evaluating the Use of Sacran, a Polysaccharide Isolated from Aphanothece sacrum, as a Possible Microbicide for Preventing HIV-1 Infection
Source: Viruses. 2024 Sep 23;16(9):1501. doi: 10.3390/v16091501 (PMC11437396; doi:10.3390/v16091501)
Supplement: Supplementary file 1 [file viruses-16-01501-s001.zip]

Archive with 1 entries (1 files):
- viruses-3149599-supplementary.pdf
